# Supplementary material for: An Anionic Dinuclear Ruthenium Dihydrogen Complex of Relevance for Alkyne gem‐Hydrogenation
Source: Angew Chem Int Ed Engl. 2022 Apr 19;61(24):e202201311. doi: 10.1002/anie.202201311 (PMC9322539; doi:10.1002/anie.202201311)
Supplement: Supplementary file 1 — Supporting Information [file ANIE-61-0-s001.xyz]

141
	Energy: -3016929.4511409
C         -0.57744        3.66429        1.81721
H          0.11643        3.32997        1.03359
H         -0.24683        3.22593        2.77121
H         -0.49893        4.75950        1.91771
C         -3.64983        3.11189       -1.98630
C         -4.15822       -1.64561        1.38756
C         -3.25055        2.76369       -0.68471
C         -4.50294        2.20433       -2.85212
H         -4.50954        1.20848       -2.38486
C         -3.23914        0.32729        0.09648
C         -2.98193        3.71854        2.56268
H         -3.02752        4.82055        2.56075
H         -2.66544        3.39620        3.56853
H         -4.00124        3.33944        2.39468
C         -4.68079       -2.73610        0.66381
C         -5.94331        2.71538       -2.94209
H         -6.41515        2.79599       -1.95032
H         -6.55750        2.03145       -3.55019
H         -5.98606        3.71234       -3.41244
C         -5.26337       -2.56933       -0.72655
H         -4.84525       -1.64427       -1.15321
C         -4.20567       -0.10546        4.46034
H         -5.13325        0.16912        3.93651
H         -3.85222        0.78424        5.00599
H         -4.45542       -0.88163        5.20279
C         -2.06235        4.83572       -0.43789
H         -1.42891        5.50548        0.14689
C         -3.23537        4.35339       -2.48213
H         -3.52432        4.64420       -3.49484
C         -6.78750       -2.43345       -0.66256
H         -7.20016       -2.27287       -1.67138
H         -7.09791       -1.58329       -0.03649
H         -7.25247       -3.34361       -0.24698
C         -4.15714       -4.15907        2.56387
H         -4.15150       -5.15076        3.02425
C         -1.82568       -0.89569        4.22694
H         -1.95629       -1.65322        5.01703
H         -1.45707        0.02132        4.71237
H         -1.04671       -1.23639        3.53030
C         -4.85488       -3.68852       -1.68111
H         -3.76102       -3.78635       -1.73030
H         -5.19976       -3.44867       -2.69794
H         -5.29037       -4.66261       -1.40130
C         -4.66699       -3.99125        1.28147
H         -5.05897       -4.85495        0.74003
C         -2.45705        5.21100       -1.71777
H         -2.14027        6.17427       -2.12673
C         -3.89655        2.00974       -4.24112
H         -3.89666        2.94269       -4.82943
H         -4.47927        1.26168       -4.80104
H         -2.86750        1.63305       -4.15958
C         -3.64090       -1.78991        2.69117
C         -2.00041        3.21249        1.50105
H         -1.98596        2.11261        1.53469
C         -5.05745        1.66396        0.48368
H         -5.64027        2.57829        0.42980
C         -5.32526        0.46861        1.04837
H         -6.19287        0.11051        1.59377
C         -3.65006       -3.06767        3.25979
H         -3.24968       -3.20869        4.26622
C         -3.13021       -0.60333        3.48923
H         -2.91880        0.20579        2.77458
C         -2.44533        3.60829        0.10495
Cl        -0.00013       -0.00063        1.21120
Cl        -0.51345        1.52227       -1.56857
Cl        -2.81650       -0.88996       -2.64995
N         -4.22066       -0.33276        0.82001
N         -3.79631        1.57762       -0.08207
Ru        -1.58072       -0.47848       -0.62627
H         -1.95212       -1.72089        0.37435
H         -2.06829       -2.03027       -0.49412
C          0.57720       -3.66457        1.81708
H         -0.11682       -3.32892        1.03416
H          0.24734       -3.22698        2.77170
H          0.49790       -4.75982        1.91646
C          3.64789       -3.11086       -1.98744
C          4.15915        1.64435        1.38908
C          3.24942       -2.76349       -0.68538
C          4.50054       -2.20276       -2.85313
H          4.50752       -1.20724       -2.38516
C          3.23917       -0.32747        0.09698
C          2.98194       -3.72124        2.56154
H          3.02673       -4.82327        2.55860
H          2.66610       -3.39957        3.56781
H          4.00145       -3.34273        2.39346
C          4.68270        2.73495        0.66622
C          5.94081       -2.71385       -2.94433
H          6.41322       -2.79520       -1.95290
H          6.55469       -2.02953       -3.55231
H          5.98321       -3.71049       -3.41542
C          5.26592        2.56872       -0.72393
H          4.84771        1.64401       -1.15125
C          4.20459        0.10221        4.46072
H          5.13212       -0.17260        3.93692
H          3.85046       -0.78764        5.00570
H          4.45466        0.87772        5.20376
C          2.06086       -4.83539       -0.43935
H          1.42759       -5.50542        0.14531
C          3.23289       -4.35192       -2.48390
H          3.52119       -4.64208       -3.49698
C          6.78998        2.43240       -0.65926
H          7.20310        2.27219       -1.66794
H          7.09986        1.58187       -0.03343
H          7.25498        3.34223       -0.24301
C          4.15897        4.15712        2.56687
H          4.15367        5.14855        3.02782
C          1.82514        0.89408        4.22727
H          1.95600        1.65105        5.01786
H          1.45587       -0.02300        4.71204
H          1.04654        1.23567        3.53066
C          4.85820        3.68852       -1.67812
H          3.76439        3.78648       -1.72795
H          5.20371        3.44921       -2.69487
H          5.29366        4.66238       -1.39747
C          4.66933        3.98975        1.28461
H          5.06208        4.85354        0.74386
C          2.45479       -5.20988       -1.71971
H          2.13755       -6.17280       -2.12916
C          3.89327       -2.00708       -4.24158
H          3.89301       -2.93957       -4.83063
H          4.47562       -1.25856       -4.80128
H          2.86426       -1.63047       -4.15910
C          3.64134        1.78818        2.69255
C          2.00037       -3.21353        1.50075
H          1.98675       -2.11367        1.53537
C          5.05693       -1.66513        0.48336
H          5.63937       -2.57967        0.42891
C          5.32530       -0.47018        1.04864
H          6.19310       -0.11274        1.59417
C          3.65094        3.06560        3.26191
H          3.25019        3.20626        4.26824
C          3.12968        0.60140        3.48970
H          2.91793       -0.20711        2.77445
C          2.44444       -3.60843        0.10413
Cl         0.51402       -1.52012       -1.57036
Cl         2.81736        0.89330       -2.64807
N          4.22103        0.33179        0.82078
N          3.79578       -1.57795       -0.08224
Ru         1.58104        0.47939       -0.62519
H          1.95221        1.72055        0.37706
H          2.06883        2.03093       -0.49098
